# Supplementary material for: Genomic and microarray analysis of aromatics degradation in Geobacter metallireducens and comparison to a Geobacter isolate from a contaminated field site
Source: BMC Genomics. 2007 Jun 19;8:180. doi: 10.1186/1471-2164-8-180 (PMC1924859; doi:10.1186/1471-2164-8-180)
Supplement: Additional file 1 — ORFs in the aromatic island of the genome. For each of the 244 ORFs in the region the following is supplied: NCBI reference identification, abbreviated ORF identification used in the text, gene name, product, orthologous gene in the Geobacter strain FRC-32 genome, orthologous gene in the Geobacter sulfurreducens genome, the genus and species name and the NCBI reference number of the closest homolog in the non-redundant database, the start and end of the ORF in the G. metallireducens genome, the total GC content of the ORF, the GC content of each of the three codon positions, and the effective number of codons (Nc) used in the ORF. [file 1471-2164-8-180-S1.xls]

## Sheet: island ORFs
NCBI reference	ORF number	gene name	Product	G. strain FRC-32 ortholog	G. sulfurreducens ortholog	Closest NR database organism	Closest NR database NCBI reference	Start	End	GC total	1st position GC	2nd position GC	3rd position GC	Nc
gi|78223244|ref|YP_384991.1|	Gmet_2037		hypothetical protein Gmet_2037	--	--	Nitrosococcus oceani ATCC 19707	gi|76883776|gb|ABA58457.1|	2280861	2281673	0.4588	0.4649	0.3764	0.5351	58.314
gi|78223245|ref|YP_384992.1|	Gmet_2038		hypothetical protein Gmet_2038	--	--	Desulfuromonas acetoxidans DSM 684	gi|68177164|ref|ZP_00550318.1|	2281732	2282433	0.4373	0.5128	0.3248	0.4744	61
gi|78223246|ref|YP_384993.1|	Gmet_2039		putative transposase	--	--	Magnetococcus sp. MC-1	gi|68246214|gb|EAN28316.1|	2282539	2283579	0.536	0.5994	0.4092	0.5994	53.876
gi|78223247|ref|YP_384994.1|	Gmet_2040		Catalytic domain of components of various dehydrogenase complexes	--	--	Nitrosospira multiformis ATCC 25196	gi|82701506|ref|YP_411072.1|	2283827	2284630	0.4652	0.5112	0.4216	0.4627	54.041
gi|78223248|ref|YP_384995.1|	Gmet_2041		putative glycosyl transferase	gi|110601428|ref|ZP_01389615.1|	--	Mycobacterium leprae	gi|13092503|emb|CAC29633.1|	2284638	2285858	0.457	0.5307	0.4079	0.4324	55.025
gi|78223249|ref|YP_384996.1|	Gmet_2042		protein of unknown function DUF1555	--	--	Nitrosococcus oceani ATCC 19707	gi|76883771|gb|ABA58452.1|	2285947	2286915	0.4675	0.5294	0.4551	0.418	56.392
gi|78223250|ref|YP_384997.1|	Gmet_2043		protein of unknown function DUF11	--	--	Nostoc sp. PCC 7120	gi|17135516|dbj|BAB78062.1|	2287576	2295390	0.551	0.4964	0.4779	0.6787	47.502
gi|78223251|ref|YP_384998.1|	Gmet_2044		hypothetical protein Gmet_2044	--	--	none		2295744	2296850	0.5276	0.5745	0.4309	0.5772	56.704
gi|78223252|ref|YP_384999.1|	Gmet_2045		hypothetical protein Gmet_2045	--	--	Cytophaga hutchinsonii	gi|48854623|ref|ZP_00308785.1|	2296953	2298008	0.5388	0.6392	0.4347	0.5426	55.209
gi|78223253|ref|YP_385000.1|	Gmet_2046		UBA/THIF-type NAD/FAD binding fold	--	--	Desulfovibrio vulgaris subsp. vulgaris str. Hildenborough	gi|46447750|gb|AAS94416.1|	2298011	2298883	0.5189	0.5911	0.3918	0.5739	58.973
gi|78223254|ref|YP_385001.1|	Gmet_2047		hypothetical protein Gmet_2047	--	GSU1995	Geobacter sulfurreducens PCA	gi|39983983|gb|AAR35371.1|	2299004	2299537	0.5449	0.6067	0.4438	0.5843	56.354
gi|78223255|ref|YP_385002.1|	Gmet_2048		cytochrome c family protein	--	GSU1996	Geobacter sulfurreducens PCA	gi|39983984|gb|AAR35372.1|	2299699	2300721	0.5474	0.4897	0.437	0.7155	44.635
gi|78223256|ref|YP_385003.1|	Gmet_2049		protein of unknown function DUF512	gi|110600317|ref|ZP_01388540.1|	GSU1997	Geobacter sulfurreducens PCA	gi|39983985|gb|AAR35373.1|	2300819	2302120	0.5883	0.6843	0.394	0.6866	50.592
gi|78223257|ref|YP_385004.1|	Gmet_2050		hypothetical protein Gmet_2050	gi|110600318|ref|ZP_01388541.1|	GSU1998	Geobacter sulfurreducens PCA	gi|39983986|gb|AAR35374.1|	2302120	2303226	0.5646	0.6016	0.3686	0.7236	45.259
gi|78223258|ref|YP_385005.1|	Gmet_2051		Host factor Hfq	gi|110600319|ref|ZP_01388542.1|	GSU1999	Geobacter sulfurreducens PCA	gi|39983987|gb|AAR35375.1|	2303281	2303505	0.4889	0.4933	0.28	0.6933	33.008
gi|78223259|ref|YP_385006.1|	Gmet_2052		tRNA isopentenyltransferase	gi|110600320|ref|ZP_01388543.1|	GSU2000	Geobacter sulfurreducens PCA	gi|39983988|gb|AAR35376.1|	2303517	2304446	0.6108	0.6839	0.4226	0.7258	40.685
gi|78223260|ref|YP_385007.1|	Gmet_2053		DNA mismatch repair protein	gi|110600321|ref|ZP_01388544.1|	GSU2001	Geobacter sulfurreducens PCA	gi|39983989|gb|AAR35377.1|	2304458	2306326	0.6485	0.6966	0.4462	0.8026	38.37
gi|78223261|ref|YP_385008.1|	Gmet_2054	act	Acetyl-CoA hydrolase/transferase	gi|110599135|ref|ZP_01387376.1|	--	Dechloromonas aromatica RCB	gi|71845546|gb|AAZ45042.1|	2306454	2307779	0.586	0.5724	0.414	0.7715	40.886
gi|78223262|ref|YP_385009.1|	Gmet_2055	tre	sigma54 specific transcriptional regulator with PAS sensor, Fis family	--	--	Carboxydothermus hydrogenoformans Z-2901	gi|77995246|gb|ABB14145.1|	2308428	2310230	0.5618	0.589	0.3744	0.7221	45.512
gi|78223263|ref|YP_385010.1|	Gmet_2056	hyd	Amidohydrolase 2	--	--	none		2310406	2311263	0.5711	0.6364	0.3741	0.7028	46.07
gi|78223264|ref|YP_385011.1|	Gmet_2057	ech	Enoyl-CoA hydratase/isomerase	gi|110599057|ref|ZP_01387299.1|	--	Marinobacter aquaeolei VT8	gi|77954458|ref|ZP_00818852.1|	2311305	2312141	0.6237	0.6846	0.4373	0.7491	45.74
gi|78223265|ref|YP_385012.1|	Gmet_2058	act	Thiolase	gi|110598930|ref|ZP_01387172.1|	--	Symbiobacterium thermophilum IAM 14863	gi|51855547|dbj|BAD39705.1|	2312207	2313406	0.6133	0.6325	0.4475	0.76	41.81
gi|78223266|ref|YP_385013.1|	Gmet_2059	adh	Short-chain dehydrogenase/reductase SDR	gi|110598929|ref|ZP_01387171.1|	--	uncultured bacterium	gi|62484839|emb|CAI78856.1|	2313441	2314184	0.586	0.5726	0.3952	0.7903	30.996
gi|78223267|ref|YP_385014.1|	Gmet_2060	pmp	Fusaric acid resistance protein conserved region	gi|110602099|ref|ZP_01390244.1|	--	Bradyrhizobium sp. BTAi1	gi|78693572|ref|ZP_00858086.1|	2314429	2316336	0.6184	0.684	0.4575	0.7138	50.883
gi|78223268|ref|YP_385015.1|	Gmet_2061	ssy	Na+/solute symporter	--	--	Desulfuromonas acetoxidans DSM 684	gi|68179218|ref|ZP_00552297.1|	2316532	2318547	0.5809	0.5893	0.3943	0.7589	44.204
gi|78223269|ref|YP_385016.1|	Gmet_2062	rsbU	serine phosphatase	--	--	Desulfuromonas acetoxidans DSM 684	gi|68179218|ref|ZP_00552297.1|	2318631	2319731	0.594	0.624	0.3978	0.7602	44.285
gi|78223270|ref|YP_385017.1|	Gmet_2063	the	thioesterase-like	--	--	Magnetospirillum magneticum AMB-1	gi|82944117|dbj|BAE48981.1|	2319728	2320672	0.6233	0.6381	0.4889	0.7429	49.75
gi|78223271|ref|YP_385018.1|	Gmet_2064	tre	transcriptional regulator, IclR family	--	--	Pelobacter propionicus DSM 2379	gi|71839924|ref|ZP_00679661.1|	2320696	2321475	0.5936	0.5962	0.4077	0.7769	42.729
gi|78223272|ref|YP_385019.1|	Gmet_2065	oxr	hypothetical protein Gmet_2065	gi|110599066|ref|ZP_01387308.1|	--	Geobacter sulfurreducens PCA	gi|39984833|gb|AAR36189.1|	2321547	2323523	0.6318	0.6115	0.4127	0.871	35.743
gi|78223273|ref|YP_385020.1|	Gmet_2066	etfA	Electron transfer flavoprotein, alpha subunit	gi|110599065|ref|ZP_01387307.1|	--	Geobacter sulfurreducens PCA	gi|39984834|gb|AAR36190.1|	2323563	2324909	0.634	0.6459	0.4209	0.8352	36.472
gi|78223274|ref|YP_385021.1|	Gmet_2067	etfB	Electron transfer flavoprotein beta-subunit	--	--	none		2324930	2325742	0.6359	0.6458	0.4096	0.8524	36.614
gi|78223275|ref|YP_385022.1|	Gmet_2068	scsA	Succinyl-CoA ligase, alpha subunit	--	--	Bacillus halodurans C-125	gi|10175089|dbj|BAB06188.1|	2325874	2326764	0.6409	0.6195	0.4444	0.8586	36.055
gi|78223276|ref|YP_385023.1|	Gmet_2069	scsB	Succinyl-CoA synthetase, beta subunit	--	--	Oceanobacillus iheyensis HTE831	gi|22777226|dbj|BAC13499.1|	2326778	2327941	0.6229	0.634	0.3943	0.8402	35.405
gi|78223277|ref|YP_385024.1|	Gmet_2070	oxr	hypothetical protein Gmet_2070	gi|110599061|ref|ZP_01387303.1|	--	Chlorobium phaeobacteroides DSM 266	gi|67935492|ref|ZP_00528512.1|	2328262	2330253	0.6119	0.5919	0.4127	0.8313	35.577
gi|78223278|ref|YP_385025.1|	Gmet_2071	ech	Enoyl-CoA hydratase/isomerase	gi|110599060|ref|ZP_01387302.1|	--	Thermoanaerobacter tengcongensis MB4	gi|20515532|gb|AAM23820.1|	2330299	2331081	0.6194	0.6322	0.4138	0.8123	39.331
gi|78223279|ref|YP_385026.1|	Gmet_2072	acd	3-hydroxyacyl-CoA dehydrogenase-like	gi|110599059|ref|ZP_01387301.1|	--	Bdellovibrio bacteriovorus HD100	gi|39575539|emb|CAE79706.1|	2331096	2331941	0.6182	0.6028	0.4043	0.8475	38.223
gi|78223280|ref|YP_385027.1|	Gmet_2073		IS111A/IS1328/IS1533/IS116/IS110/IS902 transposase	--	--	Klebsiella pneumoniae	gi|38639767|ref|NP_943536.1|	2332226	2333182	0.5277	0.5831	0.4326	0.5674	60.105
gi|78223281|ref|YP_385028.1|	Gmet_2074	bamN	Thiolase	gi|110599058|ref|ZP_01387300.1|	--	Bdellovibrio bacteriovorus HD100	gi|39575771|emb|CAE79938.1|	2333226	2334401	0.6301	0.6735	0.4413	0.7755	41.159
gi|78223282|ref|YP_385029.1|	Gmet_2075	bamM	Acyl-CoA dehydrogenase-like	--	--	Solibacter usitatus Ellin6076	gi|67930138|ref|ZP_00523314.1|	2334414	2335592	0.6158	0.5929	0.4122	0.8422	35.012
gi|78223283|ref|YP_385030.1|	Gmet_2076	bamL	Formate dehydrogenase, subunit FdhD	gi|110600885|ref|ZP_01389093.1|	--	Geobacter sulfurreducens PCA	gi|39982650|gb|AAR34110.1|	2335777	2336568	0.6136	0.6136	0.4432	0.7841	45.085
gi|78223284|ref|YP_385031.1|	Gmet_2077	bamK	GCN5-related N-acetyltransferase	--	--	Rhodopseudomonas palustris CGA009	gi|39647588|emb|CAE26108.1|	2336590	2337057	0.5235	0.5321	0.4167	0.6218	57.513
gi|78223285|ref|YP_385032.1|	Gmet_2078	bamJ	hypothetical protein Gmet_2078	--	--	Desulfuromonas acetoxidans DSM 684	gi|68179599|ref|ZP_00552642.1|	2337234	2338538	0.5755	0.5632	0.3747	0.7885	39.165
gi|78223286|ref|YP_385033.1|	Gmet_2079	bamI	4Fe-4S ferredoxin, iron-sulfur binding protein	gi|110599034|ref|ZP_01387276.1|	--	Syntrophus aciditrophicus SB	gi|85860876|ref|YP_463078.1|	2338563	2339219	0.5997	0.589	0.4475	0.7626	42.963
gi|78223287|ref|YP_385034.1|	Gmet_2080	bamH	Respiratory-chain NADH dehydrogenase domain, 51 kDa subunit	gi|110599033|ref|ZP_01387275.1|	--	Syntrophus aciditrophicus SB	gi|85860877|ref|YP_463079.1|	2339231	2341138	0.6184	0.5708	0.4497	0.8349	38.918
gi|78223288|ref|YP_385035.1|	Gmet_2081	bamG	NADH dehydrogenase (ubiquinone), 24 kDa subunit	gi|110599032|ref|ZP_01387274.1|	--	Syntrophus aciditrophicus SB	gi|85860878|ref|YP_463080.1|	2341148	2341600	0.574	0.5828	0.3775	0.7616	45.44
gi|78223289|ref|YP_385036.1|	Gmet_2082		hypothetical protein Gmet_2082	--	--	none		2341679	2341777	0.5859	0.697	0.5758	0.4848	50.561
gi|78223290|ref|YP_385037.1|	Gmet_2083	bamF	Methyl-viologen-reducing hydrogenase, delta subunit	gi|110599031|ref|ZP_01387273.1|	--	Syntrophus aciditrophicus SB	gi|85860879|ref|YP_463081.1|	2341789	2342427	0.5931	0.6103	0.3662	0.8028	41.036
gi|78223291|ref|YP_385038.1|	Gmet_2084	bamE	4Fe-4S ferredoxin, iron-sulfur binding protein	gi|110599030|ref|ZP_01387272.1|	--	Syntrophus aciditrophicus SB	gi|85857983|ref|YP_460185.1|	2342607	2345651	0.6227	0.598	0.4039	0.866	34.643
gi|78223292|ref|YP_385039.1|	Gmet_2085	bamD	protein of unknown function DUF224, cysteine-rich region	gi|110599029|ref|ZP_01387271.1|	--	Syntrophus aciditrophicus SB	gi|85860883|ref|YP_463085.1|	2345703	2346866	0.6134	0.5722	0.4098	0.8582	35.594
gi|78223293|ref|YP_385040.1|	Gmet_2086	bamC	4Fe-4S ferredoxin, iron-sulfur binding protein	gi|110599028|ref|ZP_01387270.1|	--	Syntrophus aciditrophicus SB	gi|85859263|ref|YP_461465.1|	2346881	2347420	0.6037	0.5611	0.4389	0.8111	40.714
gi|78223294|ref|YP_385041.1|	Gmet_2087	bamB	Aldehyde ferredoxin oxidoreductase	gi|110599027|ref|ZP_01387269.1|	--	Syntrophus aciditrophicus SB	gi|85859262|ref|YP_461464.1|	2347469	2349430	0.5979	0.5612	0.3884	0.844	37.572
gi|78223295|ref|YP_385042.1|	Gmet_2088	bamA	Enoyl-CoA hydratase/isomerase	gi|110599026|ref|ZP_01387268.1|	--	Thauera aromatica	gi|3724166|emb|CAA12245.1|	2349629	2350774	0.6204	0.5916	0.411	0.8586	36.144
gi|78223296|ref|YP_385043.1|	Gmet_2089		hypothetical protein Gmet_2089	gi|110600693|ref|ZP_01388907.1|	GSU2468	Geobacter sulfurreducens PCA	gi|39984454|gb|AAR35841.1|	2351075	2351425	0.4644	0.5641	0.3932	0.4359	46.875
gi|78223297|ref|YP_385044.1|	Gmet_2090		hypothetical protein Gmet_2090	--	--	none		2351605	2352078	0.3924	0.4114	0.3734	0.3924	61
gi|78223298|ref|YP_385045.1|	Gmet_2091		Transposase, IS4	--	--	Geobacter sulfurreducens PCA	gi|39984584|gb|AAR35970.1|	2352163	2353239	0.584	0.5682	0.4457	0.7382	45.552
gi|78223299|ref|YP_385046.1|	Gmet_2092		hypothetical protein Gmet_2092	--	--	Thiomicrospira crunogena XCL-2	gi|78363466|gb|ABB41431.1|	2353432	2356647	0.3899	0.4664	0.2976	0.4058	54.096
gi|78223300|ref|YP_385047.1|	Gmet_2093		Transposase, IS4	--	--	Pelobacter propionicus DSM 2379	gi|71837671|ref|ZP_00677435.1|	2356911	2358080	0.5325	0.5487	0.3538	0.6949	48.641
gi|78223301|ref|YP_385048.1|	Gmet_2094		MOSC	--	--	Geobacter sulfurreducens PCA	gi|39985181|gb|AAR36536.1|	2358233	2358691	0.5991	0.6405	0.4314	0.7255	46.34
gi|78223302|ref|YP_385049.1|	Gmet_2095		Radical SAM:Molybdenum cofactor synthesis-like	--	--	Geobacter sulfurreducens PCA	gi|39985182|gb|AAR36537.1|	2358719	2359699	0.5668	0.5657	0.4343	0.7003	49.215
gi|78223303|ref|YP_385050.1|	Gmet_2096		GCN5-related N-acetyltransferase	gi|110599025|ref|ZP_01387267.1|	--	Rhodopseudomonas palustris BisB5	gi|77691881|ref|ZP_00807048.1|	2360064	2360510	0.5503	0.5235	0.4698	0.6577	51.262
gi|78223304|ref|YP_385051.1|	Gmet_2097		transcriptional regulator, BadM/Rrf2 family	gi|110599024|ref|ZP_01387266.1|	--	Magnetospirillum magneticum AMB-1	gi|82947331|dbj|BAE52195.1|	2360592	2361023	0.544	0.625	0.3681	0.6389	50.567
gi|78223305|ref|YP_385052.1|	Gmet_2098		Phosphate acetyl/butaryl transferase	gi|110598974|ref|ZP_01387216.1|	--	Clostridium tetani E88	gi|28204568|gb|AAO37006.1|	2361247	2362152	0.5839	0.5728	0.3742	0.8046	40.167
gi|78223306|ref|YP_385053.1|	Gmet_2099		transcriptional regulator, Fis family	gi|110598970|ref|ZP_01387212.1|	--	Azoarcus sp. EbN1	gi|56313244|emb|CAI07889.1|	2362565	2364289	0.5745	0.6296	0.4191	0.6748	50.995
gi|78223307|ref|YP_385054.1|	Gmet_2100		hypothetical protein Gmet_2100	gi|110598969|ref|ZP_01387211.1|	--	Thauera aromatica	gi|10697118|emb|CAC12685.1|	2364923	2366752	0.5962	0.577	0.4	0.8115	37.797
gi|78223308|ref|YP_385055.1|	Gmet_2101		Pyruvate phosphate dikinase, PEP/pyruvate-binding	gi|110598968|ref|ZP_01387210.1|	--	Azoarcus sp. EbN1	gi|56313242|emb|CAI07887.1|	2366780	2367928	0.6284	0.6031	0.4282	0.8538	37.424
gi|78223309|ref|YP_385056.1|	Gmet_2102		Carboxylyase-related protein	gi|110598967|ref|ZP_01387209.1|	GSU0437	Thauera aromatica	gi|10697121|emb|CAC12688.1|	2367981	2369525	0.5909	0.5612	0.4019	0.8097	36.43
gi|78223310|ref|YP_385057.1|	Gmet_2103		hypothetical protein Gmet_2103	gi|110598966|ref|ZP_01387208.1|	--	Haloarcula marismortui ATCC 43049	gi|55232955|gb|AAV48373.1|	2369593	2370849	0.6229	0.6325	0.4129	0.8234	36.702
gi|78223311|ref|YP_385058.1|	Gmet_2104		putative signal-transduction protein with CBS domains	gi|110598965|ref|ZP_01387207.1|	--	Thauera aromatica	gi|10697120|emb|CAC12687.1|	2370864	2371304	0.5624	0.585	0.3469	0.7551	51.692
gi|78223312|ref|YP_385059.1|	Gmet_2105		Phenylacrylic acid decarboxylase	gi|110598964|ref|ZP_01387206.1|	--	Azoarcus sp. EbN1	gi|56313235|emb|CAI07880.1|	2371392	2371997	0.599	0.599	0.3861	0.8119	38.371
gi|78223313|ref|YP_385060.1|	Gmet_2106		butyrate kinase	--	--	Geobacillus kaustophilus HTA426	gi|56380757|dbj|BAD76665.1|	2372028	2373107	0.6306	0.6139	0.4278	0.85	38.603
gi|78223314|ref|YP_385061.1|	Gmet_2107		putative signal peptide protein	gi|110598963|ref|ZP_01387205.1|	--	Syntrophus aciditrophicus SB	gi|85859354|ref|YP_461556.1|	2373162	2374091	0.5978	0.5613	0.4258	0.8065	41.334
gi|78223315|ref|YP_385062.1|	Gmet_2108		metal dependent phosphohydrolase	gi|110598962|ref|ZP_01387204.1|	--	Bradyrhizobium sp. BTAi1	gi|78693158|ref|ZP_00857672.1|	2374164	2374736	0.5742	0.623	0.3874	0.712	52.919
gi|78223316|ref|YP_385063.1|	Gmet_2109		transcriptional regulator, Fis family	--	--	Syntrophobacter fumaroxidans MPOB	gi|71545736|ref|ZP_00666645.1|	2374764	2376185	0.583	0.6203	0.4051	0.7236	44.564
gi|78223317|ref|YP_385064.1|	Gmet_2110		hypothetical protein Gmet_2110	--	--	Azoarcus sp. EbN1	gi|56311644|emb|CAI06289.1|	2376501	2377868	0.5702	0.5965	0.4693	0.6447	51.752
gi|78223318|ref|YP_385065.1|	Gmet_2111		hypothetical protein Gmet_2111	--	--	none		2377865	2378149	0.5825	0.6211	0.5684	0.5579	57.392
gi|78223319|ref|YP_385066.1|	Gmet_2112		HAD-superfamily hydrolase subfamily IA	gi|110598957|ref|ZP_01387199.1|	--	Symbiobacterium thermophilum IAM 14863	gi|51857194|dbj|BAD41352.1|	2378160	2378879	0.6403	0.7	0.4708	0.75	47.575
gi|78223320|ref|YP_385067.1|	Gmet_2113		Pyridoxamine 5'-phosphate oxidase-related, FMN-binding protein	gi|110598956|ref|ZP_01387198.1|	--	Azoarcus sp. EbN1	gi|56313245|emb|CAI07890.1|	2378902	2379378	0.5933	0.6352	0.4151	0.7296	45.6
gi|78223321|ref|YP_385068.1|	Gmet_2114		transcriptional regulator, Fis family	--	--	Azoarcus sp. EbN1	gi|56313244|emb|CAI07889.1|	2379375	2381096	0.6121	0.6429	0.4181	0.7753	41.426
gi|78223322|ref|YP_385069.1|	Gmet_2115		putative PAS/PAC sensor protein	gi|110598961|ref|ZP_01387203.1|	--	Pelobacter propionicus DSM 2379	gi|71836523|ref|ZP_00676291.1|	2381099	2382709	0.5791	0.6164	0.4022	0.7188	45.869
gi|78223323|ref|YP_385070.1|	Gmet_2116		transcriptional regulator, Fis family	gi|110598955|ref|ZP_01387197.1|	--	Azoarcus sp. EbN1	gi|56313244|emb|CAI07889.1|	2382728	2384467	0.6034	0.6172	0.419	0.7741	43.12
gi|78223324|ref|YP_385071.1|	Gmet_2117		hypothetical protein Gmet_2117	--	--	none		2385116	2386261	0.6065	0.5681	0.4476	0.8037	44.811
gi|78223325|ref|YP_385072.1|	Gmet_2118		FAD dependent oxidoreductase	gi|110598953|ref|ZP_01387195.1|	--	Anaeromyxobacter dehalogenans 2CP-C	gi|85775339|gb|ABC82176.1|	2386317	2388164	0.658	0.6477	0.4919	0.8344	37.459
gi|78223326|ref|YP_385073.1|	Gmet_2119		Cytochrome b/b6-like	gi|110598952|ref|ZP_01387194.1|	--	Solibacter usitatus Ellin6076	gi|67929232|ref|ZP_00522415.1|	2388194	2388937	0.6035	0.6008	0.3911	0.8185	39.775
gi|78223327|ref|YP_385074.1|	Gmet_2120		hypothetical protein Gmet_2120	gi|110598951|ref|ZP_01387193.1|	--	Solibacter usitatus Ellin6076	gi|67929232|ref|ZP_00522415.1|	2388979	2389500	0.5958	0.6207	0.3736	0.7931	39.015
gi|78223328|ref|YP_385075.1|	Gmet_2121		Twin-arginine translocation pathway signal	gi|110598950|ref|ZP_01387192.1|	--	Solibacter usitatus Ellin6076	gi|67929231|ref|ZP_00522414.1|	2389537	2390055	0.6012	0.5665	0.4509	0.7861	38.804
gi|78223329|ref|YP_385076.1|	Gmet_2122		Cytochrome c, class I	gi|110598949|ref|ZP_01387191.1|	--	Anaeromyxobacter dehalogenans 2CP-C	gi|85775336|gb|ABC82173.1|	2390071	2391009	0.6006	0.5687	0.3834	0.8498	36.91
gi|78223330|ref|YP_385077.1|	Gmet_2123		hypothetical protein Gmet_2123	gi|110598948|ref|ZP_01387190.1|	--	none		2391047	2391445	0.5789	0.5188	0.4211	0.797	42.631
gi|78223331|ref|YP_385078.1|	Gmet_2124		Twin-arginine translocation pathway signal	gi|110598947|ref|ZP_01387189.1|	--	none		2391442	2391861	0.6024	0.5643	0.5	0.7429	43.069
gi|78223332|ref|YP_385079.1|	Gmet_2125		FAD linked oxidase-like	gi|110598946|ref|ZP_01387188.1|	--	Nitrosospira multiformis ATCC 25196	gi|82702604|ref|YP_412170.1|	2391878	2393473	0.6147	0.5451	0.4079	0.891	34.262
gi|78223333|ref|YP_385080.1|	Gmet_2126		FAD linked oxidase-like	gi|110598945|ref|ZP_01387187.1|	--	Nitrosospira multiformis ATCC 25196	gi|82702604|ref|YP_412170.1|	2393500	2395062	0.6123	0.5413	0.4607	0.8349	38.842
gi|78223334|ref|YP_385081.1|	Gmet_2127		phenol degradation-like protein	gi|110598944|ref|ZP_01387186.1|	--	Pelobacter propionicus DSM 2379	gi|71839842|ref|ZP_00679582.1|	2395093	2396016	0.5801	0.5487	0.3896	0.8019	41.817
gi|78223335|ref|YP_385082.1|	Gmet_2128		butyrate kinase	gi|110598943|ref|ZP_01387185.1|	--	Geobacillus kaustophilus HTA426	gi|56380757|dbj|BAD76665.1|	2396057	2397145	0.5895	0.5785	0.3967	0.7934	39.215
gi|78223336|ref|YP_385083.1|	Gmet_2129		Short-chain dehydrogenase/reductase SDR	gi|110598942|ref|ZP_01387184.1|	--	Rhodobacterales bacterium HTCC2654	gi|84683557|ref|ZP_01011460.1|	2397203	2397970	0.5872	0.5703	0.3984	0.793	38.097
gi|78223337|ref|YP_385084.1|	Gmet_2130		Pyridoxamine 5'-phosphate oxidase-related, FMN-binding protein	gi|110600468|ref|ZP_01388688.1|	--	Fusobacterium nucleatum subsp. vincentii ATCC 49256	gi|34762233|ref|ZP_00143239.1|	2397986	2398384	0.5388	0.5038	0.391	0.7218	44.099
gi|78223338|ref|YP_385085.1|	Gmet_2131		Aldehyde dehydrogenase	--	GSU1108	Azoarcus sp. EbN1	gi|56314533|emb|CAI09178.1|	2398403	2399845	0.6265	0.6154	0.42	0.8441	36.193
gi|78223339|ref|YP_385086.1|	Gmet_2132		Twin-arginine translocation protein TatA/E	gi|110598939|ref|ZP_01387181.1|	--	Geobacter sulfurreducens PCA	gi|39982651|gb|AAR34111.1|	2399929	2400129	0.5174	0.5821	0.3582	0.6119	55.674
gi|78223340|ref|YP_385087.1|	Gmet_2133		transcriptional regulator, MarR family	gi|110598938|ref|ZP_01387180.1|	GSU1483	Syntrophomonas wolfei str. Goettingen	gi|71542329|ref|ZP_00663967.1|	2400210	2400623	0.5845	0.6594	0.4058	0.6884	47.12
gi|78223341|ref|YP_385088.1|	Gmet_2134		Molybdopterin dehydrogenase, FAD-binding:CO dehydrogenase flavoprotein-like	gi|110598937|ref|ZP_01387179.1|	--	Sinorhizobium meliloti 1021	gi|15140002|emb|CAC48530.1|	2400707	2401576	0.6264	0.6448	0.4552	0.7793	41.413
gi|78223342|ref|YP_385089.1|	Gmet_2135		Ferredoxin:(2Fe-2S)-binding protein	gi|110598936|ref|ZP_01387178.1|	--	uncultured bacterium	gi|62484833|emb|CAI78850.1|	2401589	2402104	0.6221	0.6395	0.4419	0.7849	37.608
gi|78223343|ref|YP_385090.1|	Gmet_2136		Aldehyde oxidase and xanthine dehydrogenase, molybdopterin binding	gi|110598935|ref|ZP_01387177.1|	--	uncultured bacterium	gi|62484833|emb|CAI78850.1|	2402117	2404423	0.6381	0.6216	0.42	0.8726	33.835
gi|78223344|ref|YP_385091.1|	Gmet_2137		protein of unknown function DUF182	gi|110599073|ref|ZP_01387315.1|	GSU0202	Syntrophus aciditrophicus SB	gi|85860605|ref|YP_462807.1|	2404445	2405206	0.6352	0.5866	0.4409	0.878	32.896
gi|78223345|ref|YP_385092.1|	Gmet_2138		Biotin/lipoyl attachment	gi|110598934|ref|ZP_01387176.1|	--	Moorella thermoacetica ATCC 39073	gi|83590832|ref|YP_430841.1|	2405213	2406019	0.6295	0.6394	0.487	0.7621	44.825
gi|78223346|ref|YP_385093.1|	Gmet_2139		hypothetical protein Gmet_2139	gi|110598933|ref|ZP_01387175.1|	--	Moorella thermoacetica ATCC 39073	gi|83590833|ref|YP_430842.1|	2406030	2406812	0.636	0.6935	0.4598	0.7548	46.557
gi|78223347|ref|YP_385094.1|	Gmet_2140		conserved hypothetical protein, possibly involved in molybdenum cofactor biosynthesis	gi|110598932|ref|ZP_01387174.1|	--	Chloroflexus aurantiacus J-10-fl	gi|76259479|ref|ZP_00767127.1|	2406812	2407420	0.6519	0.6897	0.4532	0.8128	39.477
gi|78223348|ref|YP_385095.1|	Gmet_2141		Beta-lactamase-like	gi|110599001|ref|ZP_01387243.1|	--	Pseudoalteromonas haloplanktis TAC125	gi|76875969|emb|CAI87191.1|	2407476	2408540	0.6169	0.6761	0.4254	0.7493	50.219
gi|78223349|ref|YP_385096.1|	Gmet_2142		GCN5-related N-acetyltransferase:Acetyl-CoA hydrolase/transferase	gi|110599020|ref|ZP_01387262.1|	--	Magnetococcus sp. MC-1	gi|68244746|gb|EAN26900.1|	2408537	2410390	0.6203	0.6375	0.4126	0.8107	38.192
gi|78223350|ref|YP_385097.1|	Gmet_2143	bamY	Benzoate-CoA ligase family	gi|110599019|ref|ZP_01387261.1|	--	Syntrophus aciditrophicus SB	gi|85858651|ref|YP_460853.1|	2410719	2412290	0.6132	0.6031	0.3989	0.8378	36.11
gi|78223351|ref|YP_385098.1|	Gmet_2144	bamX	hypothetical protein Gmet_2144	--	--	Syntrophus aciditrophicus SB	gi|85858202|ref|YP_460404.1|	2412349	2413635	0.6107	0.5734	0.4499	0.8089	38.996
gi|78223352|ref|YP_385099.1|	Gmet_2145	bamW	two component, sigma54 specific, transcriptional regulator, Fis family	gi|110598972|ref|ZP_01387214.1|	--	Myxococcus xanthus	gi|34329419|gb|AAQ63912.1|	2413713	2415053	0.613	0.6398	0.3758	0.8233	39.539
gi|78223353|ref|YP_385100.1|	Gmet_2146	bamV*	histidine kinase	gi|110598971|ref|ZP_01387213.1|	--	Geobacter sulfurreducens PCA	gi|39982645|gb|AAR34105.1|	2415050	2416861	0.6325	0.6556	0.4189	0.8228	39.45
gi|78223354|ref|YP_385101.1|	Gmet_2147	bamU	Amidohydrolase 2	gi|110598931|ref|ZP_01387173.1|	--	Rubrobacter xylanophilus DSM 9941	gi|68563307|ref|ZP_00602477.1|	2416878	2417738	0.5993	0.6028	0.4077	0.7875	41.172
gi|78223355|ref|YP_385102.1|	Gmet_2148	bamT*	hypothetical protein Gmet_2148	--	--	Chlorobium phaeobacteroides BS1	gi|67941643|ref|ZP_00533714.1|	2417868	2419211	0.6064	0.5558	0.4643	0.7991	38.046
gi|78223356|ref|YP_385103.1|	Gmet_2149	bamS*	hypothetical protein Gmet_2149	--	--	Bdellovibrio bacteriovorus HD100	gi|39575754|emb|CAE79921.1|	2419308	2420207	0.6611	0.6867	0.5133	0.7833	42.731
gi|78223357|ref|YP_385104.1|	Gmet_2150	bamR	Enoyl-CoA hydratase/isomerase	gi|110598928|ref|ZP_01387170.1|	--	Thauera aromatica	gi|3724167|emb|CAA12246.1|	2420426	2421196	0.6433	0.7198	0.4591	0.751	42.626
gi|78223358|ref|YP_385105.1|	Gmet_2151	bamQ	Alcohol dehydrogenase superfamily, zinc-containing	gi|110598927|ref|ZP_01387169.1|	--	Thauera aromatica	gi|19571180|emb|CAA12244.2|	2421276	2422349	0.621	0.6453	0.4302	0.7877	39.952
gi|78223359|ref|YP_385106.1|	Gmet_2152	bamP	Electron transfer flavoprotein, alpha subunit	gi|110598926|ref|ZP_01387168.1|	--	Chlorobium phaeobacteroides DSM 266	gi|67935489|ref|ZP_00528509.1|	2422548	2423456	0.5996	0.6535	0.4059	0.7393	47.23
gi|78223360|ref|YP_385107.1|	Gmet_2153	bamO	Electron transfer flavoprotein beta-subunit	gi|110598925|ref|ZP_01387167.1|	--	Chlorobium phaeobacteroides DSM 266	gi|67935490|ref|ZP_00528510.1|	2423466	2424242	0.6049	0.6332	0.3938	0.7876	42.439
gi|78223361|ref|YP_385108.1|	Gmet_2154		Twin-arginine translocation pathway signal	gi|110599155|ref|ZP_01387396.1|	--	Methylococcus capsulatus str. Bath	gi|53758326|gb|AAU92617.1|	2424766	2426313	0.6221	0.5969	0.436	0.8333	37.862
gi|78223362|ref|YP_385109.1|	Gmet_2155		Multicopper oxidase, type 2	--	--	Burkholderia fungorum LB400	gi|48780982|ref|ZP_00277642.1|	2426431	2428557	0.6375	0.6164	0.5021	0.7941	43.676
gi|78223363|ref|YP_385110.1|	Gmet_2156		hypothetical protein Gmet_2156	--	--	Rhodoferax ferrireducens DSM 15236	gi|74023071|ref|ZP_00693648.1|	2428696	2430327	0.6207	0.5864	0.5312	0.7445	44.625
gi|78223364|ref|YP_385111.1|	Gmet_2157		two component transcriptional regulator, AraC family	gi|110599508|ref|ZP_01387745.1|	--	Clostridium perfringens str. 13	gi|18144588|dbj|BAB80634.1|	2430648	2431400	0.5564	0.5777	0.4183	0.6733	45.333
gi|78223365|ref|YP_385112.1|	Gmet_2158		two component transcriptional regulator, LuxR family	gi|110600459|ref|ZP_01388679.1|	GSU3229	Syntrophus aciditrophicus SB	gi|85858634|ref|YP_460836.1|	2431425	2432057	0.545	0.5355	0.3365	0.763	44.048
gi|78223366|ref|YP_385113.1|	Gmet_2159		PAS/PAC sensor signal transduction histidine kinase	--	--	Syntrophus aciditrophicus SB	gi|85858633|ref|YP_460835.1|	2432029	2433348	0.5856	0.6386	0.4273	0.6909	50.024
gi|78223367|ref|YP_385114.1|	Gmet_2160		IS204/IS1001/IS1096/IS1165 transposase	--	--	Solibacter usitatus Ellin6076	gi|67926419|ref|ZP_00519615.1|	2433529	2434782	0.5359	0.5526	0.3828	0.6722	50.421
gi|78223368|ref|YP_385115.1|	Gmet_2161		Glycosyl transferase, family 4	--	--	Pelobacter carbinolicus DSM 2380	gi|77544471|gb|ABA88033.1|	2435407	2437182	0.5935	0.5963	0.4257	0.7584	46.202
gi|78223369|ref|YP_385116.1|	Gmet_2162		hypothetical protein Gmet_2162	--	--	none		2437199	2437471	0.5385	0.5495	0.4066	0.6593	61
gi|78223370|ref|YP_385117.1|	Gmet_2163		Integrins alpha chain:Multicopper oxidase, type 2	gi|110600305|ref|ZP_01388529.1|	GSU1394	Geobacter sulfurreducens PCA	gi|39983377|gb|AAR34770.1|	2437500	2441105	0.6076	0.5607	0.5025	0.7596	45.7
gi|78223371|ref|YP_385118.1|	Gmet_2164		FKBP-type peptidyl-prolyl isomerase-like:Peptidylprolyl isomerase, FKBP-type	--	--	Pelobacter carbinolicus DSM 2380	gi|77544471|gb|ABA88033.1|	2441734	2442519	0.5814	0.5878	0.416	0.7405	47.304
gi|78223372|ref|YP_385119.1|	Gmet_2165		Integrins alpha chain:Multicopper oxidase, type 2	gi|110600304|ref|ZP_01388528.1|	--	Geobacter sulfurreducens PCA	gi|39984643|gb|AAR36029.1|	2442671	2445955	0.6441	0.5872	0.5178	0.8274	38.36
gi|78223373|ref|YP_385120.1|	Gmet_2166		IS204/IS1001/IS1096/IS1165 transposase	--	--	Ralstonia eutropha JMP134	gi|72123562|gb|AAZ65716.1|	2446114	2447337	0.5531	0.6005	0.3897	0.6691	55.292
gi|78223374|ref|YP_385121.1|	Gmet_2167		hypothetical protein Gmet_2167	--	--	none		2447283	2447606	0.5216	0.5463	0.4722	0.5463	59.746
gi|78223375|ref|YP_385122.1|	Gmet_2168		Integrins alpha chain	--	--	Gloeobacter violaceus PCC 7421	gi|35212870|dbj|BAC90243.1|	2447853	2449457	0.6268	0.5252	0.5551	0.8	40.414
gi|78223376|ref|YP_385123.1|	Gmet_2169		Glycosyltransferase-like	--	--	Thiobacillus denitrificans ATCC 25259	gi|74057294|gb|AAZ97734.1|	2449450	2450637	0.6103	0.6414	0.4773	0.7121	46.227
gi|78223377|ref|YP_385124.1|	Gmet_2170		2-polyprenyl-3-methyl-5-hydroxy-6-metoxy-1 4-benzoquinol methylase-like	--	--	Leptospira interrogans serovar Lai str. 56601	gi|24193427|gb|AAN47281.1|	2450643	2451554	0.5954	0.5855	0.4408	0.7599	45.193
gi|78223378|ref|YP_385125.1|	Gmet_2171		Glycosyl transferase, group 1	--	--	Wolinella succinogenes	gi|34482211|emb|CAE09212.1|	2451547	2452719	0.6061	0.6087	0.4194	0.7903	42.669
gi|78223379|ref|YP_385126.1|	Gmet_2172		Asparagine synthase, glutamine-hydrolyzing	gi|110600523|ref|ZP_01388741.1|	GSU1953	Thermosynechococcus elongatus BP-1	gi|22293957|dbj|BAC07789.1|	2452716	2454713	0.6311	0.6471	0.4535	0.7928	41.916
gi|78223380|ref|YP_385127.1|	Gmet_2173		Parallel beta-helix repeat protein	--	--	Pseudomonas syringae pv. phaseolicola 1448A	gi|71553768|gb|AAZ32979.1|	2454744	2456924	0.5663	0.5076	0.4292	0.762	43.876
gi|78223381|ref|YP_385128.1|	Gmet_2174		Glycosyl transferase, family 2	--	--	none		2456949	2457875	0.4833	0.5146	0.3754	0.5599	60.66
gi|78223382|ref|YP_385129.1|	Gmet_2175		hypothetical protein Gmet_2175	--	--	Polaromonas naphthalenivorans CJ2	gi|84716094|ref|ZP_01022915.1|	2457859	2459064	0.5265	0.5448	0.3856	0.6493	51.884
gi|78223383|ref|YP_385130.1|	Gmet_2176		Glycosyl transferase, family 2	gi|110600766|ref|ZP_01388978.1|	--	Methanosarcina barkeri str. fusaro	gi|72394948|gb|AAZ69221.1|	2459110	2460084	0.4964	0.5077	0.36	0.6215	54.948
gi|78223384|ref|YP_385131.1|	Gmet_2177		Methylase involved in ubiquinone/menaquinone biosynthesis-like	gi|110600511|ref|ZP_01388730.1|	--	Novosphingobium aromaticivorans DSM 12444	gi|79039459|ref|ZP_00871165.1|	2460081	2461118	0.58	0.5694	0.4451	0.7254	48.7
gi|78223385|ref|YP_385132.1|	Gmet_2178		Integrins alpha chain	--	--	Gloeobacter violaceus PCC 7421	gi|35212870|dbj|BAC90243.1|	2461256	2463907	0.48	0.5079	0.4468	0.4853	55.909
gi|78223386|ref|YP_385133.1|	Gmet_2179		Glycosyl transferase, family 2	--	--	Tenacibaculum sp. MED152	gi|85822022|gb|EAQ43169.1|	2464032	2465099	0.4092	0.441	0.3371	0.4494	56.478
gi|78223387|ref|YP_385134.1|	Gmet_2180		hypothetical protein Gmet_2180	--	--	Desulfovibrio vulgaris subsp. vulgaris str. Hildenborough	gi|46578974|ref|YP_009782.1|	2465102	2465731	0.3587	0.4	0.2714	0.4048	58.263
gi|78223388|ref|YP_385135.1|	Gmet_2181		Polysaccharide biosynthesis protein	--	--	Syntrophus aciditrophicus SB	gi|85858264|ref|YP_460466.1|	2465744	2467192	0.3975	0.4327	0.3292	0.4306	53.624
gi|78223389|ref|YP_385136.1|	Gmet_2183		Lipopolysaccharide biosynthesis	--	GSU1855	Pelobacter propionicus DSM 2379	gi|71836306|ref|ZP_00676075.1|	2467515	2468744	0.5878	0.6122	0.4024	0.7488	43.612
gi|78223390|ref|YP_385137.1|	Gmet_2184		Polysaccharide export protein	--	--	Pelobacter propionicus DSM 2379	gi|71836305|ref|ZP_00676074.1|	2468791	2471292	0.5999	0.6199	0.4005	0.7794	41.617
gi|78223391|ref|YP_385138.1|	Gmet_2185		Fibronectin, type III	--	--	Thiomicrospira crunogena XCL-2	gi|78362866|gb|ABB40831.1|	2471456	2473426	0.6327	0.5556	0.5662	0.7763	44.526
gi|78223392|ref|YP_385139.1|	Gmet_2186		response regulator receiver sensor signal transduction histidine kinase	--	--	Polaromonas sp. JS666	gi|67910155|ref|ZP_00508547.1|	2473805	2474950	0.5393	0.589	0.3429	0.6859	51.748
gi|78223393|ref|YP_385140.1|	Gmet_2187		Cyclopropane-fatty-acyl-phospholipid synthase	--	--	Deinococcus geothermalis DSM 11300	gi|66797986|ref|ZP_00396743.1|	2475128	2476435	0.6124	0.6651	0.4358	0.7362	43.778
gi|78223394|ref|YP_385141.1|	Gmet_2188		hypothetical protein Gmet_2188	--	--	Shewanella putrefaciens CN-32	gi|77815141|ref|ZP_00814383.1|	2476505	2476744	0.5458	0.5375	0.5	0.6	53.247
gi|78223395|ref|YP_385142.1|	Gmet_2189		protein of unknown function DUF1232	--	--	Ralstonia metallidurans CH34	gi|68556331|ref|ZP_00595674.1|	2476823	2477203	0.5591	0.5906	0.4567	0.6299	51.452
gi|78223396|ref|YP_385143.1|	Gmet_2191		hypothetical protein Gmet_2191	--	--	none		2477648	2477935	0.4931	0.5	0.4062	0.5729	50.641
gi|78223397|ref|YP_385144.1|	Gmet_2192		hypothetical protein Gmet_2192	--	--	Geobacter sulfurreducens PCA	gi|39983264|gb|AAR34658.1|	2478118	2479824	0.5688	0.5589	0.4218	0.7258	45.486
gi|78223398|ref|YP_385145.1|	Gmet_2193		NADH:flavin oxidoreductase/NADH oxidase	--	--	Thermoanaerobacter tengcongensis MB4	gi|20517143|gb|AAM25296.1|	2479886	2481823	0.5521	0.6146	0.4458	0.596	55.458
gi|78223399|ref|YP_385146.1|	Gmet_2194		Short-chain dehydrogenase/reductase SDR	--	--	Rubrivivax gelatinosus PM1	gi|47574281|ref|ZP_00244317.1|	2481897	2482664	0.5482	0.5547	0.3984	0.6914	44.925
gi|78223400|ref|YP_385147.1|	Gmet_2195		Enoyl-CoA hydratase/isomerase	--	--	Carboxydothermus hydrogenoformans Z-2901	gi|77997022|gb|ABB15921.1|	2482698	2483471	0.5736	0.6008	0.3876	0.7326	49.471
gi|78223401|ref|YP_385148.1|	Gmet_2196		Enoyl-CoA hydratase/isomerase	--	--	Pseudomonas fluorescens PfO-1	gi|77381970|gb|ABA73483.1|	2483530	2484369	0.5679	0.6536	0.4821	0.5679	48.999
gi|78223402|ref|YP_385149.1|	Gmet_2197		acetyl-CoA acetyltransferase	--	--	Pseudomonas aeruginosa UCBPP-PA14	gi|53727848|ref|ZP_00139389.2|	2484408	2485616	0.5707	0.6129	0.4392	0.66	47.572
gi|78223403|ref|YP_385150.1|	Gmet_2198		Acyl-CoA dehydrogenase-like	--	--	Pseudoalteromonas haloplanktis TAC125	gi|76875965|emb|CAI87187.1|	2485637	2486773	0.5374	0.5858	0.4116	0.6148	53.128
gi|78223404|ref|YP_385151.1|	Gmet_2199		Acyl-CoA dehydrogenase-like	--	--	Mycobacterium avium subsp. paratuberculosis K-10	gi|41407556|ref|NP_960392.1|	2486785	2487951	0.5244	0.581	0.3728	0.6195	54.605
gi|78223405|ref|YP_385152.1|	Gmet_2200		hypothetical protein Gmet_2200	--	--	Syntrophomonas wolfei str. Goettingen	gi|71541176|ref|ZP_00662980.1|	2488068	2488865	0.5401	0.6053	0.4361	0.5789	49.713
gi|78223406|ref|YP_385153.1|	Gmet_2201		Adenine deaminase	--	--	Rubrobacter xylanophilus DSM 9941	gi|68560399|ref|ZP_00599713.1|	2488958	2490742	0.5922	0.6941	0.4739	0.6084	51.446
gi|78223407|ref|YP_385154.1|	Gmet_2202		NADH:flavin oxidoreductase/NADH oxidase	--	--	Thermoanaerobacter tengcongensis MB4	gi|20517143|gb|AAM25296.1|	2490779	2492845	0.5868	0.6459	0.4615	0.6531	51.104
gi|78223408|ref|YP_385155.1|	Gmet_2203		3-hydroxyacyl-CoA dehydrogenase-like	--	--	Carboxydothermus hydrogenoformans Z-2901	gi|77996551|gb|ABB15450.1|	2493076	2493948	0.5613	0.5773	0.4124	0.6942	51.399
gi|78223409|ref|YP_385156.1|	Gmet_2204		Enoyl-CoA hydratase/isomerase	--	--	Acinetobacter sp. ADP1	gi|49530745|emb|CAG68457.1|	2494081	2494872	0.5101	0.572	0.375	0.5833	48.471
gi|78223410|ref|YP_385157.1|	Gmet_2205		Coenzyme A transferase	--	--	Burkholderia fungorum LB400	gi|48783178|ref|ZP_00279640.1|	2494946	2496745	0.5767	0.59	0.42	0.72	48.82
gi|78223411|ref|YP_385158.1|	Gmet_2206		Short-chain dehydrogenase/reductase SDR	--	--	Symbiobacterium thermophilum IAM 14863	gi|51857130|dbj|BAD41288.1|	2496807	2497571	0.5778	0.5725	0.4392	0.7216	46.016
gi|78223412|ref|YP_385159.1|	Gmet_2207		Enoyl-CoA hydratase/isomerase	--	--	Carboxydothermus hydrogenoformans Z-2901	gi|77997022|gb|ABB15921.1|	2497643	2498440	0.5376	0.5564	0.4173	0.6391	52.371
gi|78223413|ref|YP_385160.1|	Gmet_2208		Methylmalonyl-CoA mutase-like	--	--	Thermoanaerobacter tengcongensis MB4	gi|20516220|gb|AAM24448.1|	2498486	2498893	0.5172	0.5662	0.3088	0.6765	46.439
gi|78223414|ref|YP_385161.1|	Gmet_2209		Methylmalonyl-CoA mutase-like	--	--	Thermoanaerobacter tengcongensis MB4	gi|20517397|gb|AAM25528.1|	2498972	2500642	0.5619	0.5727	0.4022	0.711	45.119
gi|78223415|ref|YP_385162.1|	Gmet_2210		ArgK protein	--	--	Pelobacter propionicus DSM 2379	gi|71837043|ref|ZP_00676810.1|	2500723	2501715	0.5126	0.577	0.4018	0.5589	54.998
gi|78223416|ref|YP_385163.1|	Gmet_2211		Acyl-CoA dehydrogenase-like	--	--	Syntrophobacter fumaroxidans MPOB	gi|71545877|ref|ZP_00666775.1|	2501712	2503559	0.5449	0.5698	0.3782	0.6867	50.813
gi|78223417|ref|YP_385164.1|	Gmet_2212		Enoyl-CoA hydratase/isomerase	--	--	Clostridium tetani E88	gi|28204455|gb|AAO36893.1|	2503603	2504391	0.5539	0.616	0.3954	0.6502	51.407
gi|78223418|ref|YP_385165.1|	Gmet_2213		Thiolase	--	--	Desulfitobacterium hafniense DCB-2	gi|68207501|ref|ZP_00559661.1|	2504492	2505670	0.5895	0.6438	0.4504	0.6743	50.621
gi|78223419|ref|YP_385166.1|	Gmet_2214		hypothetical protein Gmet_2214	--	--	none		2505728	2506042	0.5873	0.581	0.5238	0.6571	56.53
gi|78223420|ref|YP_385167.1|	Gmet_2215		4-hydroxyphenylacetate 3-hydroxylase	--	--	Archaeoglobus fulgidus DSM 4304	gi|11497945|ref|NP_069169.1|	2506050	2507501	0.5434	0.5909	0.4008	0.6384	51.462
gi|78223421|ref|YP_385168.1|	Gmet_2216		transcriptional regulator, TetR family	--	--	Oceanobacillus iheyensis HTE831	gi|22776357|dbj|BAC12633.1|	2507844	2508413	0.4368	0.4842	0.2842	0.5421	52.999
gi|78223422|ref|YP_385169.1|	Gmet_2217		Short-chain dehydrogenase/reductase SDR	gi|110599533|ref|ZP_01387770.1|	GSU1576	Ralstonia eutropha JMP134	gi|72118655|gb|AAZ60918.1|	2508676	2509452	0.5315	0.583	0.4556	0.556	61
gi|78223423|ref|YP_385170.1|	Gmet_2218		Amidohydrolase 2	--	--	Carboxydothermus hydrogenoformans Z-2901	gi|77994942|gb|ABB13841.1|	2509657	2510571	0.5508	0.5934	0.4361	0.623	53.395
gi|78223424|ref|YP_385171.1|	Gmet_2219		putative AdeC3 adenine deaminase	--	--	Sinorhizobium meliloti 1021	gi|14524082|gb|AAK65600.1|	2510765	2511538	0.6098	0.6395	0.4845	0.7054	45.537
gi|78223425|ref|YP_385172.1|	Gmet_2220		putative AdeC4 adenine deaminase	--	--	Moorella thermoacetica ATCC 39073	gi|83589328|ref|YP_429337.1|	2511604	2512560	0.6102	0.6614	0.4545	0.7147	44.827
gi|78223426|ref|YP_385173.1|	Gmet_2221		hypothetical protein Gmet_2221	--	--	Syntrophomonas wolfei str. Goettingen	gi|71541204|ref|ZP_00662998.1|	2512922	2513176	0.5686	0.5765	0.4471	0.6824	54.455
gi|78223427|ref|YP_385174.1|	Gmet_2222		hypothetical protein Gmet_2222	--	--	none		2513201	2513713	0.655	0.655	0.5906	0.7193	47.237
gi|78223428|ref|YP_385175.1|	Gmet_2223		transcriptional regulator, NifA subfamily, Fis Family	gi|110598992|ref|ZP_01387234.1|	--	Pelobacter propionicus DSM 2379	gi|71837864|ref|ZP_00677627.1|	2513938	2515608	0.5572	0.6194	0.4039	0.6481	52.821
gi|78223429|ref|YP_385176.1|	Gmet_2224		Enoyl-CoA hydratase/isomerase	--	--	Carboxydothermus hydrogenoformans Z-2901	gi|77996439|gb|ABB15338.1|	2515870	2516652	0.5351	0.5977	0.3985	0.6092	57.379
gi|78223430|ref|YP_385177.1|	Gmet_2225		Fumarate reductase/succinate dehydrogenase flavoprotein-like	--	--	Rhodobacterales bacterium HTCC2654	gi|84687121|ref|ZP_01015003.1|	2516692	2518302	0.5525	0.5642	0.4339	0.6592	51.766
gi|78223431|ref|YP_385178.1|	Gmet_2226		Short-chain dehydrogenase/reductase SDR	--	--	Burkholderia sp. 383	gi|77970245|gb|ABB11624.1|	2518351	2519136	0.556	0.5916	0.4695	0.6069	54.841
gi|78223432|ref|YP_385179.1|	Gmet_2227		Molybdopterin oxidoreductase	gi|110598976|ref|ZP_01387218.1|	--	Desulfitobacterium hafniense DCB-2	gi|68205115|ref|ZP_00557320.1|	2519197	2521872	0.5766	0.6581	0.4552	0.6166	53.018
gi|78223433|ref|YP_385180.1|	Gmet_2228		hypothetical protein Gmet_2228	gi|110600839|ref|ZP_01389049.1|	--	Alkalilimnicola ehrlichei MLHE-1	gi|78700072|ref|ZP_00864529.1|	2521923	2522378	0.4693	0.5395	0.3553	0.5132	61
gi|78223434|ref|YP_385181.1|	Gmet_2229		AMP-dependent synthetase and ligase	--	--	Streptomyces avermitilis MA-4680	gi|29604014|dbj|BAC68086.1|	2522533	2524074	0.5402	0.6245	0.4514	0.5447	57.722
gi|78223435|ref|YP_385182.1|	Gmet_2230		Dihydrodipicolinate reductase	--	--	Frankia sp. EAN1pec	gi|68228563|ref|ZP_00567765.1|	2524202	2525305	0.5435	0.5707	0.3886	0.6712	48.914
gi|78223436|ref|YP_385183.1|	Gmet_2231		Short-chain dehydrogenase/reductase SDR	--	--	Geobacillus kaustophilus HTA426	gi|56379406|dbj|BAD75314.1|	2525357	2526130	0.5594	0.5698	0.4419	0.6667	48.991
gi|78223437|ref|YP_385184.1|	Gmet_2232		hypothetical protein Gmet_2232	--	--	Picrophilus torridus DSM 9790	gi|48431241|gb|AAT44106.1|	2526180	2526545	0.4426	0.4754	0.3033	0.5492	54.56
gi|78223438|ref|YP_385185.1|	Gmet_2233		Beta-lactamase-like	--	--	Geobacillus kaustophilus HTA426	gi|56380017|dbj|BAD75925.1|	2526724	2527674	0.5384	0.6246	0.4479	0.5426	54.993
gi|78223439|ref|YP_385186.1|	Gmet_2234		Thioesterase superfamily	--	--	Caulobacter crescentus CB15	gi|13423568|gb|AAK24058.1|	2527734	2528168	0.554	0.5793	0.4276	0.6552	53.76
gi|78223440|ref|YP_385187.1|	Gmet_2235		Alcohol dehydrogenase superfamily, zinc-containing	--	--	Novosphingobium aromaticivorans DSM 12444	gi|79040642|ref|ZP_00872015.1|	2528207	2529229	0.5425	0.6364	0.4428	0.5484	58.892
gi|78223441|ref|YP_385188.1|	Gmet_2236		Short-chain dehydrogenase/reductase SDR	--	--	Bradyrhizobium japonicum USDA 110	gi|27355088|dbj|BAC52072.1|	2529320	2530120	0.5106	0.5918	0.4532	0.4869	61
gi|78223442|ref|YP_385189.1|	Gmet_2237		Glyoxalase/bleomycin resistance protein/dioxygenase	--	--	Pelobacter propionicus DSM 2379	gi|71836840|ref|ZP_00676607.1|	2530162	2530650	0.4581	0.5583	0.319	0.4969	58.853
gi|78223443|ref|YP_385190.1|	Gmet_2238		Acyl-CoA thioesterase	--	--	Pseudomonas fluorescens PfO-1	gi|77385140|gb|ABA76653.1|	2530752	2531606	0.5158	0.6175	0.4175	0.5123	56.028
gi|78223444|ref|YP_385191.1|	Gmet_2239		4Fe-4S ferredoxin, iron-sulfur binding protein	gi|110600843|ref|ZP_01389053.1|	--	Archaeoglobus fulgidus DSM 4304	gi|11498862|ref|NP_070091.1|	2531662	2532777	0.491	0.5591	0.4435	0.4704	56.73
gi|78223445|ref|YP_385192.1|	Gmet_2240		Transposase, IS4	--	--	Geobacter sulfurreducens PCA	gi|39984584|gb|AAR35970.1|	2532959	2534035	0.584	0.5682	0.4457	0.7382	45.552
gi|78223446|ref|YP_385193.1|	Gmet_2241		transcriptional regulator, TetR family	--	--	Burkholderia sp. 383	gi|77967112|gb|ABB08492.1|	2534194	2534790	0.3635	0.4422	0.3015	0.3467	51.722
gi|78223447|ref|YP_385194.1|	Gmet_2242		hypothetical protein Gmet_2242	--	--	Azoarcus sp. EbN1	gi|56311778|emb|CAI06423.1|	2534896	2535813	0.4052	0.5033	0.3431	0.3693	51.857
gi|78223448|ref|YP_385195.1|	Gmet_2243		hypothetical protein Gmet_2243	--	--	none		2536010	2536429	0.4357	0.55	0.3929	0.3643	59.086
gi|78223449|ref|YP_385196.1|	Gmet_2244		putative transporter	gi|110600109|ref|ZP_01388337.1|	--	Pseudomonas putida F1	gi|82736284|ref|ZP_00899143.1|	2536495	2538990	0.4599	0.5337	0.3822	0.4639	56.221
gi|78223450|ref|YP_385197.1|	Gmet_2245		Glycosyl hydrolase, BNR repeat protein	gi|110600110|ref|ZP_01388338.1|	--	Burkholderia fungorum LB400	gi|48782222|ref|ZP_00278774.1|	2539017	2540075	0.5042	0.5751	0.4476	0.4901	53.622
gi|78223451|ref|YP_385198.1|	Gmet_2246		AMP-dependent synthetase and ligase	--	--	Bradyrhizobium sp. BTAi1	gi|78695731|ref|ZP_00860242.1|	2540211	2541764	0.4717	0.5483	0.3938	0.473	53.733
gi|78223452|ref|YP_385199.1|	Gmet_2247		protein of unknown function DUF1329	gi|110600111|ref|ZP_01388339.1|	--	Pseudomonas aeruginosa UCBPP-PA14	gi|46164019|ref|ZP_00136446.2|	2541911	2543245	0.4794	0.5124	0.409	0.5169	57.189
gi|78223453|ref|YP_385200.1|	Gmet_2248		hypothetical protein Gmet_2248	gi|110600112|ref|ZP_01388340.1|	--	none		2543297	2544931	0.4887	0.5138	0.4569	0.4954	58.54
gi|78223454|ref|YP_385201.1|	Gmet_2249		Short-chain dehydrogenase/reductase SDR	--	--	Burkholderia sp. 383	gi|77970245|gb|ABB11624.1|	2545606	2546388	0.5006	0.5747	0.4368	0.4904	52.503
gi|78223455|ref|YP_385202.1|	Gmet_2250		hypothetical protein Gmet_2250	gi|110600669|ref|ZP_01388884.1|	--	Pelobacter carbinolicus DSM 2380	gi|77545747|gb|ABA89309.1|	2546458	2547312	0.4772	0.5404	0.4211	0.4702	59.406
gi|78223456|ref|YP_385203.1|	Gmet_2251		Major facilitator superfamily MFS_1	--	--	Syntrophus aciditrophicus SB	gi|85858540|ref|YP_460742.1|	2547381	2548706	0.497	0.5294	0.4796	0.4819	56.62
gi|78223457|ref|YP_385204.1|	Gmet_2253		Phenylacetic acid degradation-related protein	--	--	Hahella chejuensis KCTC 2396	gi|83648424|ref|YP_436859.1|	2551003	2551446	0.5203	0.5811	0.4595	0.5203	54.551
gi|78223458|ref|YP_385205.1|	Gmet_2254		Rubrerythrin	--	--	Geobacter sulfurreducens PCA	gi|39982255|gb|AAR33716.1|	2551514	2552194	0.4596	0.5286	0.3436	0.5066	55.996
gi|78223459|ref|YP_385206.1|	Gmet_2255		hypothetical protein Gmet_2255	--	--	Geobacter sulfurreducens PCA	gi|39984833|gb|AAR36189.1|	2552713	2554680	0.6255	0.6311	0.4284	0.8171	38.038
gi|78223460|ref|YP_385207.1|	Gmet_2256		hypothetical protein Gmet_2256	--	--	uncultured archaeon GZfos27G5	gi|52549555|gb|AAU83404.1|	2554872	2556041	0.5197	0.5641	0.4051	0.5897	53.414
gi|78223461|ref|YP_385208.1|	Gmet_2257		Electron transfer flavoprotein, alpha subunit	--	--	Geobacter sulfurreducens PCA	gi|39984834|gb|AAR36190.1|	2556130	2557458	0.6403	0.6275	0.4312	0.8623	33.711
gi|78223462|ref|YP_385209.1|	Gmet_2258		Electron transfer flavoprotein beta-subunit	--	--	Geobacter sulfurreducens PCA	gi|39984835|gb|AAR36191.1|	2557624	2558439	0.6434	0.6581	0.4228	0.8493	34.769
gi|78223463|ref|YP_385210.1|	Gmet_2259		transcriptional regulator, IclR family	--	--	Pelobacter propionicus DSM 2379	gi|71839924|ref|ZP_00679661.1|	2559034	2559816	0.4713	0.5441	0.387	0.4828	59.98
gi|78223464|ref|YP_385211.1|	Gmet_2260		Succinyl-CoA ligase, alpha subunit	gi|110599063|ref|ZP_01387305.1|	--	Bacillus halodurans C-125	gi|10175089|dbj|BAB06188.1|	2560315	2561190	0.629	0.6096	0.4521	0.8253	35.806
gi|78223465|ref|YP_385212.1|	Gmet_2261		Succinyl-CoA synthetase, beta subunit	gi|110599062|ref|ZP_01387304.1|	--	Oceanobacillus iheyensis HTE831	gi|22777226|dbj|BAC13499.1|	2561205	2562365	0.6167	0.6331	0.3953	0.8217	36.795
gi|78223466|ref|YP_385213.1|	Gmet_2262		Electron transfer flavoprotein, alpha subunit	--	--	Chlorobium phaeobacteroides DSM 266	gi|67935489|ref|ZP_00528509.1|	2562440	2563345	0.6225	0.6556	0.4272	0.7848	37.044
gi|78223467|ref|YP_385214.1|	Gmet_2263		Electron transfer flavoprotein beta-subunit	--	--	Chlorobium phaeobacteroides DSM 266	gi|67935490|ref|ZP_00528510.1|	2563531	2564307	0.6229	0.6564	0.4093	0.8031	32.488
gi|78223468|ref|YP_385215.1|	Gmet_2264		hypothetical protein Gmet_2264	--	--	Chlorobium phaeobacteroides DSM 266	gi|67935492|ref|ZP_00528512.1|	2564361	2566346	0.6002	0.5906	0.4003	0.8097	36.725
gi|78223469|ref|YP_385216.1|	Gmet_2265		Electron transfer flavoprotein, alpha subunit	--	--	Solibacter usitatus Ellin6076	gi|67927381|ref|ZP_00520574.1|	2566361	2567329	0.5346	0.6316	0.418	0.5542	51.212
gi|78223470|ref|YP_385217.1|	Gmet_2266		Electron transfer flavoprotein beta-subunit	--	--	Solibacter usitatus Ellin6076	gi|67927382|ref|ZP_00520575.1|	2567329	2568111	0.5517	0.6513	0.3946	0.6092	55.311
gi|78223471|ref|YP_385218.1|	Gmet_2267		hypothetical protein Gmet_2267	--	--	Solibacter usitatus Ellin6076	gi|67927383|ref|ZP_00520576.1|	2568177	2570255	0.5599	0.6061	0.3983	0.6753	52.436
gi|78223472|ref|YP_385219.1|	Gmet_2268		Thiolase	--	--	Carboxydothermus hydrogenoformans Z-2901	gi|77997301|gb|ABB16200.1|	2570329	2571558	0.5902	0.622	0.4537	0.6951	52.717
gi|78223473|ref|YP_385220.1|	Gmet_2269		3-hydroxyacyl-CoA dehydrogenase-like	--	--	Geobacillus kaustophilus HTA426	gi|56379696|dbj|BAD75604.1|	2571613	2572503	0.5544	0.5825	0.3973	0.6835	49.724
gi|78223474|ref|YP_385221.1|	Gmet_2270		Acyl-CoA dehydrogenase-like	--	--	Pseudomonas aeruginosa PAO1	gi|9946371|gb|AAG03896.1|	2572522	2574369	0.5498	0.5601	0.4188	0.6705	49.979
gi|78223475|ref|YP_385222.1|	Gmet_2271		hypothetical protein Gmet_2271	--	--	Pelobacter propionicus DSM 2379	gi|71838009|ref|ZP_00677771.1|	2574639	2575652	0.5513	0.5266	0.3698	0.7574	44.434
gi|78223476|ref|YP_385223.1|	Gmet_2272		Integrase, catalytic region	--	--	Geobacter sulfurreducens PCA	gi|39984580|gb|AAR35966.1|	2575734	2576759	0.5809	0.5877	0.4415	0.7135	48.36
gi|78223477|ref|YP_385224.1|	Gmet_2273		transposase/IS protein	--	--	Geobacter sulfurreducens PCA	gi|39984581|gb|AAR35967.1|	2576756	2577550	0.5849	0.6264	0.3925	0.7358	46.292
gi|78223478|ref|YP_385225.1|	Gmet_2274		hypothetical protein Gmet_2274	--	--	Rhodopseudomonas palustris HaA2	gi|78491019|ref|ZP_00843266.1|	2578048	2579127	0.3324	0.4167	0.325	0.2556	47.181
gi|78223479|ref|YP_385226.1|	Gmet_2275		hypothetical protein Gmet_2275	--	--	Alkalilimnicola ehrlichei MLHE-1	gi|78701824|ref|ZP_00866271.1|	2579224	2579748	0.44	0.4971	0.3657	0.4571	56.866
gi|78223480|ref|YP_385227.1|	Gmet_2276		Replication initiation factor	--	--	Syntrophus aciditrophicus SB	gi|85859959|ref|YP_462161.1|	2580079	2581260	0.5787	0.5787	0.4264	0.731	45
gi|78223481|ref|YP_385228.1|	Gmet_2277		hypothetical protein Gmet_2277	--	GSU2117	none		2581250	2581591	0.6053	0.6228	0.4561	0.7368	41.566
gi|78223482|ref|YP_385229.1|	Gmet_2279		Phage integrase	--	GSU0064	Geobacter sulfurreducens PCA	gi|39981937|gb|AAR33399.1|	2583217	2584461	0.4988	0.5301	0.388	0.5783	55.582
gi|78223483|ref|YP_385230.1|	Gmet_2280		hypothetical protein Gmet_2280	--	--	none		2584488	2584934	0.3602	0.4228	0.3221	0.3356	57.981
gi|78223484|ref|YP_385231.1|	Gmet_2281		Resolvase-like	--	--	Magnetospirillum magneticum AMB-1	gi|82948454|dbj|BAE53318.1|	2585138	2585788	0.553	0.5899	0.47	0.5991	53.542
gi|78223485|ref|YP_385232.1|	Gmet_2282		hypothetical protein Gmet_2282	--	--	Ralstonia eutropha JMP134	gi|72123562|gb|AAZ65716.1|	2586179	2586736	0.4875	0.5108	0.5	0.4516	54.966
gi|78223486|ref|YP_385233.1|	Gmet_2283		HNH endonuclease	--	--	none		2586948	2587427	0.5021	0.4875	0.4875	0.5312	54.889
gi|78223487|ref|YP_385234.1|	Gmet_2284		IS204/IS1001/IS1096/IS1165 transposase	--	--	none		2588201	2589424	0.5531	0.6005	0.3897	0.6691	55.292
