# Supplementary material for: Genomic and microarray analysis of aromatics degradation in Geobacter metallireducens and comparison to a Geobacter isolate from a contaminated field site
Source: BMC Genomics. 2007 Jun 19;8:180. doi: 10.1186/1471-2164-8-180 (PMC1924859; doi:10.1186/1471-2164-8-180)
Supplement: Additional file 2 — Microarray experiment results. The ORFs from the whole G. metallireducens genome that had at least a 2 fold-change change of expression, with a p-value of at least 0.01. (NCBI Gene Expression Omnibus, accession GSE5401) For each of the 142 ORFs the following is supplied: NCBI reference identification, abbreviated ORF identification used in the text, gene name, product, fold change expression (benzoate/acetate), t-test P-value. [file 1471-2164-8-180-S2.xls]

## Sheet: ORFs with ratio >=2, p<=0.01
NCBI reference	ORF number	gene name	Product	Fold change expression (benzoate/acetate)	t-test p-value
gi|78223281|ref|YP_385028.1|	Gmet_2074	bamN	Thiolase	50.7	1.71869e-08
gi|78223355|ref|YP_385102.1|	Gmet_2148	bamT	hypothetical protein	41.4	1.26932e-09
gi|78223294|ref|YP_385041.1|	Gmet_2087	bamB	Aldehyde ferredoxin oxidoreductase	36.4	6.27022e-05
gi|78223287|ref|YP_385034.1|	Gmet_2080	bamH	Respiratory-chain NADH dehydrogenase domain, 51 kDa subunit	36.1	0.000700932
gi|78223357|ref|YP_385104.1|	Gmet_2150	bamR	Enoyl-CoA hydratase/isomerase	33.4	3.56181e-06
gi|78223264|ref|YP_385011.1|	Gmet_2057	ech	Enoyl-CoA hydratase/isomerase	31.9	3.2262e-05
gi|78223224|ref|YP_384971.1|	Gmet_2017		hypothetical protein	31.5	1.00297e-10
gi|78223275|ref|YP_385022.1|	Gmet_2068	scsA	Succinyl-CoA ligase, alpha subunit	30.1	3.2008e-10
gi|78223358|ref|YP_385105.1|	Gmet_2151	bamQ	Alcohol dehydrogenase superfamily, zinc-containing	29.3	1.01561e-05
gi|78223359|ref|YP_385106.1|	Gmet_2152	bamP	Electron transfer flavoprotein, alpha subunit	28.7	4.83463e-06
gi|78223288|ref|YP_385035.1|	Gmet_2081	bamG	NADH dehydrogenase (ubiquinone), 24 kDa subunit	27.5	5.4465e-07
gi|78223290|ref|YP_385037.1|	Gmet_2083	bamF	Methyl-viologen-reducing hydrogenase, delta subunit	27.3	6.67474e-09
gi|78224496|ref|YP_386243.1|	Gmet_3305		Enoyl-CoA hydratase/isomerase	27.2	4.45953e-06
gi|78223009|ref|YP_384756.1|	Gmet_1802		Aldehyde ferredoxin oxidoreductase	23.6	3.92456e-06
gi|78223360|ref|YP_385107.1|	Gmet_2153	bamO	Electron transfer flavoprotein beta-subunit	23.6	5.46476e-09
gi|78223292|ref|YP_385039.1|	Gmet_2085	bamD	protein of unknown function DUF224, cysteine-rich region	22.7	9.34118e-09
gi|78223464|ref|YP_385211.1|	Gmet_2260		Succinyl-CoA ligase, alpha subunit	22.4	4.32266e-05
gi|78223284|ref|YP_385031.1|	Gmet_2077	bamK	GCN5-related N-acetyltransferase	21.8	1.26834e-14
gi|78223291|ref|YP_385038.1|	Gmet_2084	bamE	4Fe-4S ferredoxin, iron-sulfur binding protein	20.6	3.91757e-06
gi|78221740|ref|YP_383487.1|	Gmet_0519		permease	20	2.12796e-07
gi|78223282|ref|YP_385029.1|	Gmet_2075	bamM	Acyl-CoA dehydrogenase-like	19.1	2.49723e-09
gi|78223276|ref|YP_385023.1|	Gmet_2069	scsB	Succinyl-CoA synthetase, beta subunit	18.6	1.08252e-05
gi|78223272|ref|YP_385019.1|	Gmet_2065	oxr	hypothetical protein	18.2	2.78881e-11
gi|78221948|ref|YP_383695.1|	Gmet_0728		TPR repeat protein	16.5	1.66501e-05
gi|78223266|ref|YP_385013.1|	Gmet_2059	adh	Short-chain dehydrogenase/reductase SDR	16.4	1.74583e-14
gi|78223010|ref|YP_384757.1|	Gmet_1803		4Fe-4S ferredoxin, iron-sulfur binding protein	15.7	8.6448e-14
gi|78223279|ref|YP_385026.1|	Gmet_2072	acd	3-hydroxyacyl-CoA dehydrogenase-like	15.7	2.94454e-10
gi|78223293|ref|YP_385040.1|	Gmet_2086	bamC	4Fe-4S ferredoxin, iron-sulfur binding protein	15.1	1.6598e-06
gi|78223278|ref|YP_385025.1|	Gmet_2071	ech	Enoyl-CoA hydratase/isomerase	14.1	2.23593e-09
gi|78221577|ref|YP_383324.1|	Gmet_0356		hypothetical protein	13.8	2.15606e-07
gi|78223271|ref|YP_385018.1|	Gmet_2064	tre	transcriptional regulator, IclR family	13.2	1.92995e-11
gi|78221335|ref|YP_383082.1|	Gmet_0108		ATPase associated with various cellular activities, AAA	12.9	2.44606e-23
gi|78223356|ref|YP_385103.1|	Gmet_2149	bamS	hypothetical protein	12.1	8.97018e-07
gi|78223364|ref|YP_385111.1|	Gmet_2157		two component transcriptional regulator, AraC family	12	3.19535e-07
gi|78223274|ref|YP_385021.1|	Gmet_2067	etfB	Electron transfer flavoprotein beta-subunit	10.8	1.03462e-10
gi|78223354|ref|YP_385101.1|	Gmet_2147	bamU	Amidohydrolase 2	10.4	1.26794e-06
gi|78222619|ref|YP_384366.1|	Gmet_1407		ABC transporter-related protein	9.5	1.62111e-05
gi|78223987|ref|YP_385734.1|	Gmet_2791		UbiE/COQ5 methyltransferase	9.5	0.000165038
gi|78223273|ref|YP_385020.1|	Gmet_2066	etfA	Electron transfer flavoprotein, alpha subunit	9.4	9.64848e-05
gi|78223270|ref|YP_385017.1|	Gmet_2063	the	thioesterase-like	9.1	4.9698e-06
gi|78223312|ref|YP_385059.1|	Gmet_2105		Phenylacrylic acid decarboxylase	9	1.87967e-05
gi|78223265|ref|YP_385012.1|	Gmet_2058	act	Thiolase	8.9	1.05249e-07
gi|78224028|ref|YP_385775.1|	Gmet_2832		hypothetical protein	8.7	0.000120001
gi|78221949|ref|YP_383696.1|	Gmet_0729		Succinyl-CoA synthetase, beta subunit	8.3	2.22755e-10
gi|78223488|ref|YP_385235.1|	Gmet_2285		Polynucleotide adenylyltransferase region	8	3.70586e-11
gi|78223440|ref|YP_385187.1|	Gmet_2235		Alcohol dehydrogenase superfamily, zinc-containing	7.9	5.23038e-05
gi|78223277|ref|YP_385024.1|	Gmet_2070	oxr	hypothetical protein	7.4	2.2833e-09
gi|78223261|ref|YP_385008.1|	Gmet_2054	act	Acetyl-CoA hydrolase/transferase	7.3	0.0135131
gi|78223263|ref|YP_385010.1|	Gmet_2056	hyd	Amidohydrolase 2	6.8	1.11548e-08
gi|78223352|ref|YP_385099.1|	Gmet_2145	bamW	two component, sigma54 specific, transcriptional regulator, Fis family	6.5	1.41752e-11
gi|78223351|ref|YP_385098.1|	Gmet_2144	bamX	hypothetical protein	6.3	0.000154638
gi|78223302|ref|YP_385049.1|	Gmet_2095		Radical SAM:Molybdenum cofactor synthesis-like	6.2	3.35559e-13
gi|78224587|ref|YP_386334.1|	Gmet_3397		hypothetical protein	6	6.04971e-13
gi|78223567|ref|YP_385314.1|	Gmet_2364		hypothetical protein	5.8	2.53586e-07
gi|78223427|ref|YP_385174.1|	Gmet_2222		hypothetical protein	5.7	1.58877e-09
gi|78221334|ref|YP_383081.1|	Gmet_0107		hypothetical protein	5.6	1.21554e-13
gi|78223007|ref|YP_384754.1|	Gmet_1800		Coenzyme F390 synthetase-like	5.6	4.46226e-07
gi|78222454|ref|YP_384201.1|	Gmet_1240		hypothetical protein	5.4	1.77323e-07
gi|78223342|ref|YP_385089.1|	Gmet_2135		Ferredoxin:(2Fe-2S)-binding protein	5.4	1.53449e-05
gi|78223285|ref|YP_385032.1|	Gmet_2078	bamJ	hypothetical protein	5.1	1.69974e-18
gi|78223004|ref|YP_384751.1|	Gmet_1795		hypothetical protein	5	0.000491055
gi|78223008|ref|YP_384755.1|	Gmet_1801		hypothetical protein	5	9.1709e-06
gi|78223209|ref|YP_384956.1|	Gmet_2002		hypothetical protein	4.9	1.14643e-11
gi|78223353|ref|YP_385100.1|	Gmet_2146	bamV	histidine kinase	4.9	2.55447e-09
gi|78223283|ref|YP_385030.1|	Gmet_2076	bamL	Formate dehydrogenase, subunit FdhD	4.8	8.8396e-07
gi|78223286|ref|YP_385033.1|	Gmet_2079	bamI	4Fe-4S ferredoxin, iron-sulfur binding protein	4.7	1.03828e-18
gi|78223011|ref|YP_384758.1|	Gmet_1804		Molybdopterin biosynthesis protein MoeA	4.5	0.000268919
gi|78221333|ref|YP_383080.1|	Gmet_0106		D-isomer specific 2-hydroxyacid dehydrogenase, NAD-binding	4.3	1.16123e-09
gi|78223305|ref|YP_385052.1|	Gmet_2098		Phosphate acetyl/butaryl transferase	4.3	1.58614e-06
gi|78223576|ref|YP_385323.1|	Gmet_2373		nicotinate phosphoribosyltransferase	4.3	1.87391e-07
gi|78223350|ref|YP_385097.1|	Gmet_2143	bamY	Benzoate-CoA ligase family	4.2	0.000228981
gi|78223318|ref|YP_385065.1|	Gmet_2111		hypothetical protein	4.1	6.69141e-05
gi|78224560|ref|YP_386307.1|	Gmet_3370		N-terminal methylation	4.1	0.00756324
gi|78223262|ref|YP_385009.1|	Gmet_2055	tre	sigma54 specific transcriptional regulator with PAS sensor, Fis family	4	5.63833e-07
gi|78223301|ref|YP_385048.1|	Gmet_2094		MOSC	4	4.79147e-11
gi|78223881|ref|YP_385628.1|	Gmet_2685		hypothetical protein	4	1.05388e-12
gi|78221332|ref|YP_383079.1|	Gmet_0105		hypothetical protein	3.9	1.90134e-07
gi|78223365|ref|YP_385112.1|	Gmet_2158		two component transcriptional regulator, LuxR family	3.9	6.43895e-11
gi|78224636|ref|YP_386383.1|	Gmet_3449		YceI	3.6	9.08685e-06
gi|78221521|ref|YP_383268.1|	Gmet_0298		putative PAS/PAC sensor protein	3.5	6.61361e-08
gi|78223400|ref|YP_385147.1|	Gmet_2195		Enoyl-CoA hydratase/isomerase	3.5	1.08489e-06
gi|78223304|ref|YP_385051.1|	Gmet_2097		transcriptional regulator, BadM/Rrf2 family	3.4	8.08394e-16
gi|78221860|ref|YP_383607.1|	Gmet_0640		ribosomal protein S8	3.3	1.15736e-09
gi|78223324|ref|YP_385071.1|	Gmet_2117		hypothetical protein	3.3	5.88506e-06
gi|78221551|ref|YP_383298.1|	Gmet_0330		Nitrate reductase, beta subunit	3.2	0.000114308
gi|78224635|ref|YP_386382.1|	Gmet_3448		NUDIX hydrolase	3.2	4.0099e-05
gi|78224644|ref|YP_386391.1|	Gmet_3457		hypothetical protein	3.2	1.68586e-07
gi|78222923|ref|YP_384670.1|	Gmet_1714		hypothetical protein	3.1	1.55538e-05
gi|78224637|ref|YP_386384.1|	Gmet_3450		transcriptional regulator, MarR family	3.1	0.000210402
gi|78221358|ref|YP_383105.1|	Gmet_0131		hypothetical protein	2.8	4.75698e-09
gi|78221553|ref|YP_383300.1|	Gmet_0332		respiratory nitrate reductase gamma chain	2.8	6.58987e-16
gi|78223297|ref|YP_385044.1|	Gmet_2090		hypothetical protein	2.8	2.63893e-06
gi|78223306|ref|YP_385053.1|	Gmet_2099		transcriptional regulator, Fis family	2.8	8.37395e-11
gi|78223844|ref|YP_385591.1|	Gmet_2648		hypothetical protein	2.8	4.33218e-07
gi|78223845|ref|YP_385592.1|	Gmet_2649		Glyoxalase/bleomycin resistance protein/dioxygenase	2.8	0.000153049
gi|78223320|ref|YP_385067.1|	Gmet_2113		Pyridoxamine 5'-phosphate oxidase-related, FMN-binding protein	2.7	2.8179e-08
gi|78223341|ref|YP_385088.1|	Gmet_2134		Molybdopterin dehydrogenase, FAD-binding:CO dehydrogenase flavoprotein-like	2.7	1.07653e-06
gi|78221263|ref|YP_383010.1|	Gmet_0035		metal dependent phosphohydrolase	2.6	7.39576e-12
gi|78221377|ref|YP_383124.1|	Gmet_0152		NADH-ubiquinone/plastoquinone oxidoreductase, chain 3	2.6	3.95211e-13
gi|78222750|ref|YP_384497.1|	Gmet_1538		hypothetical protein	2.6	1.14696e-06
gi|78222751|ref|YP_384498.1|	Gmet_1539		Formate C-acetyltransferase glycine radical:Pyruvate formate-lyase, PFL	2.6	0.00541046
gi|78223014|ref|YP_384761.1|	Gmet_1807		Radical SAM	2.6	5.28391e-07
gi|78223296|ref|YP_385043.1|	Gmet_2089		hypothetical protein	2.6	3.53305e-05
gi|78221550|ref|YP_383297.1|	Gmet_0329		Nitrate reductase, alpha subunit	2.5	6.0308e-05
gi|78223321|ref|YP_385068.1|	Gmet_2114		transcriptional regulator, Fis family	2.5	7.30924e-12
gi|78221555|ref|YP_383302.1|	Gmet_0334		Nitrate transporter	2.4	1.09065e-06
gi|78223340|ref|YP_385087.1|	Gmet_2133		transcriptional regulator, MarR family	2.4	2.78581e-07
gi|78223343|ref|YP_385090.1|	Gmet_2136		Aldehyde oxidase and xanthine dehydrogenase, molybdopterin binding	2.4	0.00174327
gi|78223344|ref|YP_385091.1|	Gmet_2137		protein of unknown function DUF182	2.4	2.22896e-05
gi|78223492|ref|YP_385239.1|	Gmet_2289		Aldehyde ferredoxin oxidoreductase	2.4	4.77759e-07
gi|78224055|ref|YP_385802.1|	Gmet_2859		Sulfate adenylyltransferase, small subunit	2.4	2.35983e-06
gi|78224133|ref|YP_385880.1|	Gmet_2937		Fumarylacetoacetate (FAA) hydrolase	2.4	1.32838e-13
gi|78221448|ref|YP_383195.1|	Gmet_0225		Major facilitator superfamily MFS	2.3	2.96804e-09
gi|78222886|ref|YP_384633.1|	Gmet_1677		FAD dependent oxidoreductase	2.3	4.47541e-06
gi|78223012|ref|YP_384759.1|	Gmet_1805		hypothetical protein	2.3	5.13748e-05
gi|78223089|ref|YP_384836.1|	Gmet_1882		CBS domain containing membrane protein	2.3	4.19603e-07
gi|78223319|ref|YP_385066.1|	Gmet_2112		HAD-superfamily hydrolase subfamily IA	2.3	1.0682e-10
gi|78222690|ref|YP_384437.1|	Gmet_1478		GH3 auxin-responsive promoter	2.2	0.000915049
gi|78222295|ref|YP_384042.1|	Gmet_1077		MCP methyltransferase, CheR-type	2	8.52283e-05
gi|78222748|ref|YP_384495.1|	Gmet_1536		hypothetical protein	2	0.00212633
gi|78223017|ref|YP_384764.1|	Gmet_1810		Molybdopterin oxidoreductase Fe4S4 region	2	0.000721273
gi|78221961|ref|YP_383708.1|	Gmet_0741		transcriptional regulator, IclR family	-2.1	5.10981e-08
gi|78222593|ref|YP_384340.1|	Gmet_1381		putative disulfide oxidoreductase	-2.1	2.58997e-08
gi|78222620|ref|YP_384367.1|	Gmet_1408		Glycosyl transferase, group 1	-2.1	9.72742e-08
gi|78223132|ref|YP_384879.1|	Gmet_1925		hypothetical protein	-2.1	2.23785e-08
gi|78222225|ref|YP_383972.1|	Gmet_1005		multi-sensor signal transduction histidine kinase	-2.2	2.15559e-08
gi|78223862|ref|YP_385609.1|	Gmet_2666		hypothetical protein	-2.2	2.12179e-06
gi|78224237|ref|YP_385984.1|	Gmet_3044		Acetyl-CoA hydrolase/transferase	-2.2	8.30484e-08
gi|78221456|ref|YP_383203.1|	Gmet_0233		hypothetical protein	-2.3	1.55673e-08
gi|78224566|ref|YP_386313.1|	Gmet_3376		hypothetical protein	-2.3	4.26325e-08
gi|78221356|ref|YP_383103.1|	Gmet_0129		hypothetical protein	-2.4	3.63666e-09
gi|78222592|ref|YP_384339.1|	Gmet_1380		DSBA oxidoreductase	-2.4	1.5586e-08
gi|78222990|ref|YP_384737.1|	Gmet_1781		hypothetical protein	-2.4	1.72769e-08
gi|78223114|ref|YP_384861.1|	Gmet_1907		transcriptional regulator, BadM/Rrf2 family	-2.4	3.79058e-09
gi|78222401|ref|YP_384148.1|	Gmet_1186		glutamate dehydrogenase	-2.5	2.79739e-09
gi|78222962|ref|YP_384709.1|	Gmet_1753		Glutamine amidotransferase, class-II	-2.6	1.42955e-08
gi|78222911|ref|YP_384658.1|	Gmet_1702		hypothetical protein	-2.8	0.000265085
gi|78222253|ref|YP_384000.1|	Gmet_1035		Phosphate acetyltransferase	-2.9	9.77235e-10
gi|78222963|ref|YP_384710.1|	Gmet_1754		FAD-dependent pyridine nucleotide-disulphide oxidoreductase	-3.6	1.60073e-06
gi|78221923|ref|YP_383670.1|	Gmet_0703		hypothetical protein	-3.7	1.10682e-07
gi|78222964|ref|YP_384711.1|	Gmet_1755		Iron-sulfur cluster-binding protein	-4.2	2.59477e-10
gi|78222965|ref|YP_384712.1|	Gmet_1756		Glutamate synthase-related protein	-4.6	1.85036e-11
